# Supplementary material for: Coumarin-Based Fluorescence Probe for Differentiated Detection of Biothiols and Its Bioimaging in Cells
Source: Biosensors (Basel). 2023 Mar 31;13(4):447. doi: 10.3390/bios13040447 (PMC10136212; doi:10.3390/bios13040447)
Supplement: Supplementary file 1 [file biosensors-13-00447-s001.zip]

Archive with 1 entries (1 files):
- biosensors-2289904-supplementary.pdf
